# Supplementary material for: Dectin-1/2–induced autocrine PGE2 signaling licenses dendritic cells to prime Th2 responses
Source: PLoS Biol. 2018 Apr 18;16(4):e2005504. doi: 10.1371/journal.pbio.2005504 (PMC5927467; doi:10.1371/journal.pbio.2005504)
Supplement: S1 Data — (XLSX) [file pbio.2005504.s009.xlsx]

## Sheet: Fig 1
	A			SEA+LPS			LPS			LPS+ om-1
			Time (h)	mean	SD	N	mean	SD	N	mean	SD	N
			0	0.66285	0.126866	4	0	0	4	0	0	4
			6	0.997125	0.379452	4	0	0	4	0.0256	0.044341	4
			12	1.34587	0.363293	4	0.020338	0.040675	4	0.018688	0.032368	4
			24	1.30025	0.492722	4	0	0	4	0	0	4
	B		SEA	all lipids	All lipids - PGE2	LXA4	PGE2	PGD2	5-HETE	8-HETE	11-HETE	9-HODE	13-HODE
			12.153	12.274	2.613	0.525995	13.346	0.729487	1.2734	1.2593	2.8915	2.8124	2.7169
			32.972	10.302		0.588165	4.193	0.998079	1.5342	1.1938	0.6171	3.5625	3.6484
			24.937	6.5983	6.204		21.681	1.45688	1.1145	1.1697	1.469	0.8698	1.3129
			13.621	1.3568	0.9983		1.3509		0.5056	1.5557	1.0658	1.0192	1.0835
	C		-	SEA	SEA-1/-1
			1	0.146124	0.349637
			1	0.341082	0.770719
			1	0.041093	0.34694
			1	0.046723	0.225527
	D		-	SEA	SEA-1/-1
			1	14.39	9.949
			1	5.982	5.919
			1	32.99	13.24
			1	28.99	6.341
			1	38.122	4.5541
	E			LPS+SEA-1/-1			LPS
			Time (h)	mean	SD	N	mean	SD	N
			0	0.18695	0.163395	3	0	0	4
			6	0.405333	0.201366	3	0	0	4
			12	0.566576	0.197653	3	0.020338	0.040675	4
			24	0.525975	0.125291	3	0	0	4

## Sheet: Fig 2
	A			LPS		LPS+PGE2		LPS+SEA		LPS+ 1		LPS+SEA11
				IgG1	aPGE2	IgG1	aPGE2	IgG1	aPGE2	IgG1	aPGE2	IgG1	aPGE2
			IL4	1	1.24626			2.32303	2.37288	2.29312	2.49252	2.05384	1.99402
				1	1.34732	2.99065	1.51497	1.75109	1.5919	1.92475	2.80753	1.16064	0.89725
				1	1.16216	3.36937	1.88514	5.22523	5.02252	2.56757	2.58784	2.72523	0.614865
				1	0.683043			2.26624	1.96514	1.1981	1.8859	2.02853	0.719493
				1	1.44203	5.16667	3.97826	11.8841	8.62319	2.37681	3.05072	2.9058	1.7029
			IFNg	1	0.938272			0.111934	0.0889	0.231276	0.2263	0.153909	0.4691
				1	0.777273	0.3155	0.622727	0.093636	0.1818	0.289091	0.2273	0.181818	0.7864
				1	0.863636	0.376623	0.5195	0.051623	0.1052	0.399351	0.6039	0.187662	0.789
				1	1.1682			0.124465	0.1431	0.975535	0.5688	0.311927	0.8777
				1	0.926941	0.292237	0.4817	0.248858	0.2945	0.710046	0.6758	0.570776	0.9247
	B			LPS	LPS+SEA11
				-	-	aPGE2
			IL4	1	1.81081	1.95495
				1	1.69108	1.4514
				1	2.79826	2.60304
				1	2.96599	2.47619
			IFNg	1	0.182031	0.314844
				1	0.285714	0.235204
				1	0.211307	0.203534
				1	0.651282	0.564103
	C			LPS		LPS+SEA11
				-	EP2/4 inh	-	EP2/4 inh
			IL4	1	1.16216	1.81081	1.62162
				1	0.92277	1.69108	0.624501
				1	1.92625	2.79826	2.7115
				1	1.42828	2.20202	1.43232
			IFNg	1	0.695313	0.182031	0.197656
				1	0.867347	0.285714	0.388776
				1	0.840989	0.211307	0.187633
				1	1.06431	0.347267	0.829582

## Sheet: Fig 3
	A
			PGE2	SEA	SEA-1/-1	-1
			2.17315	2.3748	1.2474	0.909863
			2.50366	2.71244	1.18055	0.996166
			1.64372	2.29617	1.08924	0.939665
			1.16408	1.03488	1.21059	1.06331
			1.39281	2	1.10161	1.12887
	B		LPS+ SEA-1/-1
			-	anti-PGE2
			1.17949	0.959936
			1.11514	1.04151
			1.10737	0.987895
	C		LPS		LPS-SEA11
			IgG1	anti-OX40L	IgG1	anti-OX40L
			1	2.2303
			1	1.2646	4.55407	1.87957
			1	1.06235	5.95524	1.4741
			1	1.34483	1.89655	1.24127
			1	0.673512	2.18511	0.797692
			1	2.64528	8.18972	5.83302
			1	0.722624	7.21857	2.90279

## Sheet: Fig 4
	A		-	SEA	Zymosan
			1	1.05882	1.54248
			1	1.07812	1.25
			1	1.17909	1.49279
	C		LPS	LPS+SEA-1/-1+
			-	-	Pyrrophenone	SC236+Ind.
			0.272753	1
			0.331368	1
			0.18056	1	0.478191	0
			0.257766	1	0	0
			0	1	0	0
			0	1	0.621067	0.415869
			0.213813	1	0.535019	0
	D		minutes	-1		SEA
			0	1	1	1	1
			5	0.945827	0.982834	1.48677	1.29182
			10	0.985936	1.06025	1.62518	1.86218
			30	0.876367	1.02116	1.52986	1.43713
			60	0.951061	1.03667	1.471	1.54983
	E		LPS	LPS+SEA-1/-1+
			-	-	UO126
			0.272753	1	0.575843
			0.331368	1	0.221357
			0.18056	1	0.39203
			0.257766	1	0
			0	1	0.410361
			0	1	0
			0.213813	1
	F		Medium	SEA-AF647+
			-	IgG	anti-MR	anti-DCSIGN	anti-Dectin-1	anti-Dectin-2	anti-MR+DC-SIGN	anti-Dectin-1/2	anti-MR/DCSIGN/Dectin-1	anti-MR/DC-SIGN/Dectin-2	4comb Ab's
			0.503944	100	66.2413	90.9513	99.42	104.06					27.1462
			4.18347	100	70.4402	87.1167	103.008	94.3067	71.9442				26.5664
			2.79812	100	69.2488	81.7086	108.121	98.5003	63.993				23.5672
			0.69218	100	77.9783	104.693	90.2527	104.693		95.6679			30.5271
			1.09167	100					50.969	101.69
			2.75238	100	78.9295	105.286	113.656	107.489	74.2379	110.573	55.6872	71.9075	53.7974
			1.20907	100	78.9041	112.877	84.9315	108.219	53.3781	110.411	49.6795	53.6301	49.3918
			1.99436	100	80.3949	97.7433	116.502	122.849	82.2285	86.3188	60.7898	58.5331	55.4302
	G			LPS+SEA-1/-1+
			LPS	IgG1/IgG2	anti-MR	anti-DC-SIGN	anti-Dectin-1	anti-Dectin-2
			0.272753	1	0.574114	1.73897
			0.331368	1	0.6187	0.831565
			0.18056	1	0.561233	0.99207
			0.257766	1	0.756236	1.06066	0.380328	0.218852
							0.133159	0.729765
				1	0.634961		0	0.479393
				1	0.547686	0.805477	0.455882	0
							0.411417	0.149606
				SEA+
	H		minutes	IgG1/2		a-MR		a-Dectin-1		a-Dectin-2		a-Dectin-1 + 2
			0	1	1	1	1	1	1	1	1	1	1
			5	1.20392	1.2213	1.19504	1.25426	1.19541	1.19818	1.08993	1.12694	1.05329	1.04206
			10	1.12885	1.07627	1.18172	1.1183	1.06723	1.0718	1.11309	1.12202	1.0042	1.00335
			30	1.0649	1.09297	1.0678	1.1096	1.04605	1.08806	1.00326	1.10847	1.01958	1.09486
	I			SEA+
			minutes	IgG1/2		a-MR		a-Dectin-1		a-Dectin-2		a-Dectin-1 + 2
			0	1	1	1	1	1	1	1	1	1	1
			5	1.43528	1.91153	1.40266	2.06624	1.44663	1.42849	1.30873	1.16843	0.989472	1.09754
			10	1.61893	1.73042	1.96737	1.4694	1.38771	1.36904	1.22526	1.21591	0.941878	0.946445
			30	1.29727	1.19193	1.27312	1.17675	1.3434	1.23072	1.04552	1.17011	1.15403	1.05409
	K		LPS	LPS+SEA-1/-1+
			-	-	R406
			0.272753	1	0.111657
			0.331368	1
			0.18056	1	0.065697
			0.257766	1	0.052861
			0	1	0
			0.213813	1	0.285992
	L		LPS+SEA-1/-1+
			IgG1/IgG2	anti-Dectin-1	anti-Dectin-2
			1.15385	0.961343	0.875
			1.0752	0.954347	0.914279
			1.11053	0.945971	0.933886
			1.2276	1.16752	1.19259
			1.32987	1.2252	1.1831
	M		LPS+SEA-1/-1+
			IgG1/IgG2	anti-Dectin-1	anti-Dectin-2
			6.55486	1.81269	4.37855
			7.40691	3.75385
			6.26415	3.18899	3.22857
			3.40867	1.32969
			4.09096	2.35548	1.39167
			6.73893	5.02676	3.48359
			7.21857	4.08973	1.25603
			5.08778	3.17049	1.96879

## Sheet: Fig 5
	A		-	SC. + Indo.
			3.07737	2.38495
			2.52699	1.16165
			7.39423	2.52416
			6.41533	5.37267
			9.22275	6.89732
			6.67975	5.50514
	E		Zymosan	SEA	-1
			2.64026	2.78625	0.975585
			1.05486	1.39108	0.899262
			1.65304	1.71844	0.899262
			1.68078	1.50873
			3.05701	1.3449	0.923481
	F		-	R406
			2.78625
			1.39108	1.15241
			1.71844	1.31789
			1.50873	1.12282
			1.3449	0.937359
	G		PGE2		11-PGE2		15R-PGD2
			IgG1	anti-PGE2	IgG1	anti-PGE2	IgG1	anti-PGE2
			4.98965	1.80156	2.46789	0.873609	2.46066	1.03439
			3.50908	1.74936	0.810836	0.476258	1.11441	0.520083
					3.76461		4.77255
					1.11969		0.31587
					2.5641		1.92438
	H		-	SC. + Indo.	Nac+SC236+ Indo
			3.07737	2.38495
			2.52699	1.16165
			7.39423	2.52416
			6.41533	5.37267	2.04018
			9.22275	6.89732	1.4966
			6.67975	5.50514	2.71631

## Sheet: Fig 6
		IFNg					IL4					IL4/IFNg ratio
A		PBS		SEA			PBS		SEA			PBS		SEA
		WT	KO	WT	KO		WT	KO	WT	KO		WT	KO	WT	KO
		9.05	9.44	5.38	7.06		0.81	2.13	2.77	1.82		0.088816	0.218686	0.5	0.251729
		18.4	9.25	5.49	5.63		1.21	0.959	4.91	1.61		0.065405	0.105154	0.894353	0.281469
		11	15.4	6.33	4.26		1.46	1.06	2.43	1.69		0.130357	0.067089	0.377916	0.369803
				4.07	2.98				2.55	1.49				0.591647	0.474522
				4.08	4.48				2.76	2.16				0.623025	0.460554
				5.34	4.24				3.52	2.46				0.67433	0.546667
		9.5	10.9	4.43			0.257	1.23	2.44			0.028304	0.124494	0.55079
		13	7.12	9.38	6.45		0.621	0.285	1.45	0.993		0.058585	0.040831	0.170388	0.163322
			10.8	6.28	7.3			0.116	2.88	0.995			0.010943	0.473684	0.150075
				4.83	6.85				2.8	3.04				0.625	0.432432
				6.2	8.97				4.38	0.592				0.75	0.067968
		IL-13					IFNg					IL4
B		PBS		SEA			PBS		SEA			PBS		SEA
		WT	KO	WT	KO		WT	KO	WT	KO		WT	KO	WT	KO
		0	0	155.963	67.9828			6.9276		24.5797			4.79129		203.963
		0	0	168.213	3.74292			6.01658	8.90283	11.1081		4.34197	4.11732	298.872	20.9563
		0	0	85.3587	81.8506		5.59916	0.835041	32.2119	11.5647		5.5777	5.61515	359.243	226.675
			0	184.211	61.4518				6.13044			4.60407	4.30453	236.402	114.849
			0	158.881	111.087		4.76457			12.8969		4.64151	5.2032	372.377	245.441
					46.0493		3.02058	1.39163	8.63683	7.72507		4.64151	4.19221	273.677	105.126
C		IFNg					IL4					IL4/IFNg ratio
		PBS		SEA??1?1			PBS		SEA11			PBS		SEA11
		WT	KO	WT	KO		WT	KO	WT	KO		WT	KO	WT	KO
		4.11	2.68	1.26	3.68		1.67	1.34	1.83	2.53		0.406326	0.5	1.45238	0.6875
		3.92	4	1.16	2.49		1.7	1.52	2.56	1.71		0.433673	0.38	2.2069	0.686747
		3.18		1.8	3.68		0.806		3.66	3.04		0.253459		2.03333	0.826086
				2.95	1.87				2.34	1.58				0.79322	0.84492
				3.06	3.72				3.28	2.5				1.0719	0.672043
				1.09					3.74					3.43119
D		IFNg					IL4					IL4/IFNg ratio
		PBS		omega-1			PBS		omega-1			PBS		omega-1
		WT	KO	WT	KO		WT	KO	WT	KO		WT	KO	WT	KO
		2.64	1.54	2.01	1.285		1.06	2.18	2.94	3.35		0.401515	1.41558	1.46269	2.607
		0.932	1.98	2.74	2.305		0.466	2.45	2.48	2.55		0.5	1.23737	0.905109	1.10629
		1.81	1.44	2.285	1.865		0.258	0.787	4.27	3.33		0.142541	0.546528	1.86871	1.78552
		0.672	0.948	2.67	1.78		0.336	0.69	3.98	3.8		0.5	0.727848	1.49064	2.13483
		0.988	1.27	2.75	1.745		1.19	0.528	3.95	1.87		1.20445	0.415748	1.43636	1.07163
E		IFNg					IL4					IL13					IL4/IFNg ratio
		ndLN	WT BMDCs	Dectin-1-/- BMDCs	Dectin-2-/- BMDCs		ndLN	WT BMDCs	Dectin-1-/- BMDCs	Dectin-2-/- BMDCs		ndLN	WT BMDCs	Dectin-1-/- BMDCs	Dectin-2-/- BMDCs		ndLN	WT BMDCs	Dectin-1-/- BMDCs	Dectin-2-/- BMDCs
		5.44	7.04	6.99	9.59		1.28	2.24	3.05	1.57		0.333	1.82	0.941	0.711		0.235294	0.318182	0.436338	0.163712
		6.38	10.6	12.5	8.03		1.32	5.46	3.56	2.45		0.316	1.85	1.6	0.902		0.206897	0.515094	0.2848	0.305106
		3.97	6.35	7.35	16.5		1.19	2.97	3.2	1.9		0.397	1.03	0.993	1.38		0.299748	0.467717	0.435374	0.115152
		4.94	5.89	7.04	16.2		0.679	3.19	4.22	2.07		0.432	1.21	1.13	1.1		0.137449	0.541596	0.599432	0.127778
			5.51					3.88					1.84					0.704174
			7.17					3.22					1.58					0.449093
			6.26					3.84					1.96					0.613419
		9.35	5.33	9.6	10.8		1.81	5.15	6.13	3.05		0.215	1.4	2.26	1.13		0.193583	0.966229	0.638542	0.282407
		7.18	7.64	7.19	13.8		1.74	3.86	6.48	2.19		0.358	1.51	1.81	1.26		0.24234	0.505236	0.901252	0.158696
		7.41	11.3	8.64	12.8		1.86	3.95	5.29	3.24		0.448	1.53	1.45	1.05		0.251012	0.349558	0.612269	0.253125
		6.78	9.52		12.3		0.833	4.21		2.88		0.238	2.28		1.05		0.122861	0.442227		0.234146
			10.1					3.18					1.51					0.314851
			5.81					3.79					1					0.652324
F			SEA-AF647
		WT BMDCs	WT BMDCs	Dectin-1-/- BMDCs	Dectin-2-/- BMDCs
		20.2434	95.3448	110.914	89.6573
		20.0502	104.655	108.828	99.8456
		30.7589	101.545	95.6346	93.2484
		32.5722	97.1122	100.672	95.2786
		31.9678	101.343	96.9778	94.7592
G		WT BMDCs		Dectin-1-/- BMDCs		Dectin-2-/- BMDCs
		-	SEA	-	SEA	-	SEA
		1358	1785	1510	1736	1491	1503
		1357	1716	1614	1679	1328	1627
H		WT BMDCs		Dectin-1-/- BMDCs		Dectin-2-/- BMDCs
		-	SEA	-	SEA	-	SEA
		1.03483	1.68159	1.00498	1.52239	0.885496	1.42748
		0.965174	1.55224	1.25373	1.38308	0.770992	1.35115
		1.00763	1.77099
		0.992366	1.64885
		1.04153	1.5016
		0.958466	1.35463

## Sheet: Fig 7
A		IFNg							IL4							IL5							IL13							IL17
		WT			Dectin2 KO				WT			Dectin2 KO				WT			Dectin2 KO				WT			Dectin2 KO				WT			Dectin2 KO
		-	SEA	aCD3/CD28	-	SEA	aCD3/CD28		-	SEA	aCD3/CD28	-	SEA	aCD3/CD28		-	SEA	aCD3/CD28	-	SEA	aCD3/CD28		-	SEA	aCD3/CD28	-	SEA	aCD3/CD28		-	SEA	aCD3/CD28	-	SEA	aCD3/CD28
		329.333	676	739.333	940.5	1205.5	1298.83		69.55	10870.5	609.79	0	29	289.95		2.96667	1790.6	653.267	17.4706	463.353	315.706		0	6900.5	9955.5	72.5	8570	6730		77.6	71.6	164.6	8.9	11.9	493.9
		1081.83	1666	1372.67	1227.17	1560.5	1543.83		19.76		1000.8	2.2	2674.13	112.94		0.966666	1286.6	1332.6	21.3823	510.412	221		495.5	8285.5	5355.5	535	8030	11935		70.6	77.6	378.6	60.9	68.9	375.9
		763.5	481.833	910.167	4720.5	4973.83	3895.5		629.55	2016.09	1098.38	11.2	541.26	801.63		0	1201.93	805.933	0	493.353	296.294		100.25	6770.5	9395.5	245	7635	8750		31.6	30.6	253.6	19.9	24.9	282.9
		210.167	236.833	886.833	240.5	302.167	1660.5			12684.9	3520.52	2.56	2078.12	177.5		0	398.6	214.6	0	457.471	378.059		395.25	8085.5	12420.5	565	7265	7425		14.6	17.6	286.6	12.9	1.9	382.9
					338.833	1137.17	1307.17						2961.42	1538.05					0	301.933	306.6					695	6400	7770					44.9	36.9	176.9
												20.16	860.74
		2.8	163.3	332.8	0	62.8	158.3					0	876.09			0	912	527.238	0	580.095	472.476		0	4296	6059.33	0	4522.67	7156		0	0	324.909	88.5455	353.091	603.091
		55.8	107.3	309.8	8.8	101.3	267.3					0.2	3316.5			5.80952	733.905	471.524	0	478.19	441.524		0	3506	4672.67	0	3022.67	4602.67		0	0	267.636	0	0	174
		62.8	187.3	246.3	21.3	113.3	193.3					0	479.1			20.0952	1002.95	722	0	675.809	441.524		0	6059.33	6829.33	0	3989.33	5096		0	93.0909	436.727	0	0	257.636
		52.8	198.8	233.8	0	22.8	139.3									10.5714	984.857	700.571	0	535.333	322.952		0	1732.67	5212.67	0	3052.67	2239.33		0	0	232.182	0	39.4545	135.818
					58.3	95.3	101.3												65.8095	481.524	177.238					0	3182.67	1509.33					32.1818	66.7273	230.364
					24.3	40.8	95.3												88.1905	301.524	175.333					0	1742.67	1419.33					168.546	154	404
					5.3	17.8	107.8												70.0952	145.81	126.286					0	489.333	889.333					0	0	76.7273
					0	24.3	70.8												26.7619	362.476	169.143					0	5909.33	3672.67					650.364	493.091	457.636
					0.8	11.3	56.3												6.7619	318.19	164.857					0	2596	2122.67					100.364	152.182	217.636
B		IFNg							IL4							IL5							IL13							IL17
		WT			Dectin2 KO				WT			Dectin2 KO				WT			Dectin2 KO				WT			Dectin2 KO				WT			Dectin2 KO
		-	SEA	aCD3/CD28	-	SEA	aCD3/CD28		-	SEA	aCD3/CD28	-	SEA	aCD3/CD28		-	SEA	aCD3/CD28	-	SEA	aCD3/CD28		-	SEA	aCD3/CD28	-	SEA	aCD3/CD28		-	SEA	aCD3/CD28	-	SEA	aCD3/CD28
		155.143	716.572	822.286	3709.43	2638	3165.14		45.26	2803.56	3313.01	6.59	505.94			569.615	2181.15	1548.85	679.615	2247.31	685.769		67.5	5380	10430	3115	12915	10370		25.5455	50.0909	417.364	383.727	285.545	2034.64
		690.857	1998	2733.72	1019.43	1378	2278		0	540.19	710.44	89.75	1444.55			918.077	2658.08	2421.92	401.154	765	577.308		1860	8720	12390	5705	9440	12345		16.4545	124.636	1287.36	27.3636	35.5455	1390.09
		542.286	946.572	1508	1249.43	1530.86	2375.14		589.44	12735.1	1930.02	40.35	382.83			269.615	2483.46	1970.38	408.077	1068.08	764.231		1000	10355	11670	8120	14870	14525		58.2727	49.1818	1891.91	1.90909	30.0909	668.273
		570.857	973.714	1768	956.833	604.333	887.667		117.53	4355.97	1975.84	480.68	1989.23			364.231	2088.85	1745.77	72.1765	1832.77	1096.88		2620	16355	16200	0	11870.5	14490.5		0.5	47.3636	1823.73	38.6	77.6	1045.6
					1132.67	918.5	994.333												84.5294	1575.71	929.235					0	11645.5	13540.5					26.6	119.6	1290.6
									1162.77	613.06	359.04		462.27	891.05
		0	0	0	0	0	0		409.11	3035.84	1238.89	7.92	2100.44			0	1545.2	1019.2	0	1211.2	792.2		0	2390	5920	0	3157.5	4932.5		0	0	717.177	0	0	606.588
		0	0	0	0	0	0		422.46	1794.2	89.52	181.79	1153.85			0	729.2	504.2	0	1426.2	997.2		0	4225	6015	0	3120	7107.5		0	0	1037.18	0	103.059	381.294
		0	0	0	0	0	0					471.46	3016.08			0	1188.2	816.2	0	2019.2	1460.2		0	2765	5482.5	0	1975	3930		0	0	1008.35	0	9.52941	874.823
		0	0	0	0	0	0									0	715.2	793.2	0	2116.2	80.2		0	1850	3987.5	0	5077.5	5082.5		0	0	414.824	0	0	444.235
					0	0	0												79.2	1842.2	232.2					0	5020	3220					0	0	720.118
					0	0	0												0	932.2	21.2					0	3835	3227.5					0	0	806.588
					0	0	0												17.2	1135.2	135.2					0	2927.5	2920					0	0	692.471
					0	0	0												0	994.2	0					0	4682.5	2907.5					0	0	936
					0	0	0												135.2	2379.2	663.2					132.5	7280	5507.5					122.471	137.177	1153.06
C		WT	Dectin2KO
		58.3914	42.216
		70.992	40.6458
		69.047	49.6667
		54.8906	39.6219
			41.8555
		56.6336	43.2059
		56.6084	39.9066
		51.7371	33.2969
		60.3674	40.6711
			49.2897
			41.342
			38.7498
			36.1146
			37.3753
		66.8271	42.092
		77.0182	43.182
		69.3008	49.4438
			49.1038
			53.1157
			41.3691
			46.2409
			47.0621
D		WT	Dectin-2-/-
		20	4
		5	31
		4	2
		14	15
			4
		16	8
		10	15
		18	9
		5	10
			7
			6
			16
			6
			20
		6	12
		6	47
		3	7
			7
			2
			51
			9
			2
E		WT	Dectin-2-/-
		2944.44	1269.23
		1736.84	3000
		720	1650
		3846.15	6657.9
			384.615
		8575	9660
		8695.65	8533.33
		5562.5	20382.3
		10882.4	18825
			14000
			10615.4
			11388.9
			6363.64
			13575
		7325	6437.5
		1666.67	14444.4
		977.273	909.091
			2941.18
			1470.59
			34346.2
			2250
			1269.23
F		WT	Dectin-2-/-
		2652.31	4810
		3613.85	14596
		5198	9560
		7997.14	9497.14
			4427.14
		1313.85	5272
		4470	5661.25
		7308	8872
		10621.5	12447.5
			5181.18
			9660
			7267.37
			7260
			9308
		58.642	3766.2
		1505.7	1437.5
		2434.57	1218.52
			1930.98
			2006.54
			2157.41
			1783.22
			4078.19

## Sheet: S1 Fig
D		-			LPS
		-	SEA-/-	SEA	-	SEA-/-	SEA
		0.019262	0.250724	1.6569	0.021521	0.267151	1.64348
		0.033307	0.23904	1.60985	0.034021	0.226504	1.54978
		0.0709	0.0902	0.467	0.0824	0.462	0.474
		0.091	0.463	0.694	0.0426	0.551	0.603

## Sheet: S2 Fig
B		SEA	SEA
		1.04028	1.12915
		1.20391	1.57725
		1.23676	1.21436
C		-	anti-PGE2
		1.05773	0.896408
		1.16511	1.03988
D		-		SEA11
		IgG1	anti-OX40L	IgG1	anti-OX40L
		1	0.218927	4.51626	2.93985
		1	1.91579	4.36364	2.56901
		1	0.218927	5.91268	2.67238
		1	1.91579	3.46552	3.16142
		1	1.04489	9.92233	4.15083

## Sheet: S3 Fig
B		-		SEA-/-		SEA		LPS		LPS+SEA		LPS+SEA-/-
		GM+IL4	GM+IL13	GM+IL4	GM+IL13	GM+IL4	GM+IL13	GM+IL4	GM+IL13	GM+IL4	GM+IL13	GM+IL4	GM+IL13
		0.0709	0.0573	0.0902	0.0713	0.467	0.526	0.0824	0.0806	0.474	0.589	0.462	0.367
		0.091	0.0756	0.463	0.542	0.694	0.606	0.0426	0.0317	0.603	0.911	0.551	0.571

[truncated: 4 more sheets: S4 Fig, S5 Fig, S6 Fig, S7 Fig]
